# Supplementary material for: Vulnerability Assessment of Pelagic Sharks in the Western North Pacific by Using an Integrated Ecological Risk Assessment
Source: Animals (Basel). 2021 Jul 21;11(8):2161. doi: 10.3390/ani11082161 (PMC8388413; doi:10.3390/ani11082161)
Supplement: Supplementary file 1 [file animals-11-02161-s001.zip]

Archive with 1 entries (1 files):
- animals-1294458-supplementary.pdf
